# Supplementary material for: Amino acid sensor GCN2 promotes SARS-CoV-2 receptor ACE2 expression in response to amino acid deprivation
Source: Commun Biol. 2022 Jul 1;5:651. doi: 10.1038/s42003-022-03609-0 (PMC9249868; doi:10.1038/s42003-022-03609-0)
Supplement: Supplementary file 4 — Supplementary Data 1 [file 42003_2022_3609_MOESM4_ESM.xls]

## Sheet: Fig. 1
	Fig. 1A	ACE2 expression
		Con							AA starvation
	LEU	86.6177	50.7024	40.0813	231.298	126.416	65.4471		296.411	192.215	447.731	79.4685	274.566	251.961
	VAL	54.6686	87.5794	109.375	128.482	112.148	110.453		150.345	146.81	152.572	193.684	164.834	176.137
	ILE	138.723	100.664	107.249	92.3647	75.402	86.585		64.4126	87.7355	69.5583	124.087	130.715	128.434
	TRP	108.522	103.11	40.6081	142.58	143.158	62.5168		198.674	144.264	107.289	223.646	103.892	175.823
	LYS	60.3787	58.864	119.54	166.592	117.454	86.596		103.415	139.482	191.643	253.383	124.433	190.182
	THR	77.6578	60.3765	113.076	93.039	123.054	133.284		191.825	312.268	223.874	335.515	324.702	227.812
	PHE	69.8633	79.9714	92.6314	85.3254	114.057	158.884		167.921	295.265	393.419	245.874	268.226	235.945
	MET	47.5526	130.135	117.465	118.824	74.3336	113.997		253.305	325.384	249.875	123.345	242.652	354.759
	HIS	107.067	81.0797	93.5858	120.473	97.36	100.851		219.596	96.006	103.556	75.6013	49.0348	125.424
	Fig. 1A	p-EIF2A expression
		Con							AA starvation
	LEU	51.3821	62.1024	90.7268	162.993	129.291	103.724		542.781	490.81	531.483	270.199	383.967	336.901
	VAL	110.586	135.424	124.586	75.7345	72.3293	81.4638		338.757	290.723	479.555	312.416	354.737	240.015
	ILE	100.857	112.714	95.855	96.0421	86.2384	109		178.7	194.639	167.063	171.167	132.692	162.365
	TRP	93.3238	122.5	77.0304	103.993	96.9709	106.224		186.818	132.782	128.847	140.801	91.2589	94.3261
	LYS	65.5367	102.327	117.669	146.307	81.4917	87.0158		234.421	245.941	137.307	398.877	376.574	337.393
	THR	55.829	83.5325	38.3096	148.805	140.542	136.016		326.771	368.037	425.269	243.82	262.947	343.791
	PHE	104.317	67.7526	120.884	128.303	77.8714	102.508		517.908	618.12	537.406	609.015	626.063	396.409
	MET	77.7321	100.944	146.829	100.305	87.454	86.7785		160.726	187.469	164.739	146.764	151.801	125.435
	HIS	223.133	124.434	172.501	36.1364	18.7277	26.0379		95.9071	72.7702	95.1844	410.214	247.459	383.464
	Fig.1B
		NCD							LDD
	Ace2	85.9409	144.583	77.0391	86.3786	105.952			191.349	178.374	236.645	175.218	170.081
	Fig.1C
		NCD							LDD
	Ace2	31.418	145.617	108.417	171.425	88.3184	54.8044		243.283	122.888	236.185	275.992	109.931

## Sheet: Fig. 2
	Fig. 2A
		siNC							siGCN2
	GCN2	112.129	93.6304	97.1389	97.2594				26.7101	24.1941	27.2724	31.3984
	ACE2	120.832	83.7136	88.9535	106.356				61.9551	54.9259	54.4465	58.609
	Fig. 2B
		siNC							siGCN2
	GCN2	109.878	95.0153	83.0578	100.218	88.6446	126.008		25.8719	26.778	19.6682	24.349	27.6565	24.7639
	p-EIF2A	91.3341	89.6575	99.1591	109.73	87.5151	123.785		88.3009	79.8567	50.0788	50.1223	38.6785	45.918
	ACE2	68.9615	61.0135	72.8471	106.456	110.807	181.47		44.2745	46.9066	26.8462	21.0281	29.415	40.2243
	Fig. 2C	SI
		Con							Gcn2 IKO
	Gcn2	114.024	105.064	68.6874	84.7105	143.103	84.5487		20.0954	6.11525	16.0564	5.2489	3.96214	33.4726	4.13382
	Ace2	124.615	85.592	118.962	117.822	81.0467	72.3677		64.3815	82.8938	68.8374	74.852	84.2327	82.8459	48.6635
	Fig. 2C	Colon
		Con							Gcn2 IKO
	Gcn2	118.34	94.1947	97.1728	97.7615	95.0083	97.7321		22.4617	8.01883	2.10913	5.64327	1.54445	22.3008	0.680982
	Ace2	79.1437	100.514	91.5873	103.108	143.713	86.0628		46.9609	69.2949	56.612	93.4804	52.1597	43.0102
	Fig. 2D	SI
		Con							Gcn2 IKO
	Gcn2	119.431	95.5883	88.8555	105.381	88.0568			3.2072	6.15127	7.92613	10.6473	5.80632
	Ace2	119.431	83.5883	68.8555	85.3808	88.0568	154.687		33.2072	66.1513	67.9261	100.647	85.8063	83.9759
	Fig. 2D	Colon
		Con							Gcn2 IKO
	Gcn2	94.4149	100.677	95.5764	116.645	94.2086			12.4269	10.2813	8.57311	17.6941	11.3357
	Ace2	81.2875	78.0028	129.067	68.27	134.686	108.687		96.0798	54.2155	38.6926	71.3197	57.5348
	Fig. 2E
		ACE2
	0 μM	120.599	124.777	66.2583	88.3656
	0.1 μM	105.312	140.44	100.29	114.165
	0.5 μM	100.787	130.896	134.116	87.5661
	1 μM	82.5289	132.911	84.2313	94.096
	2 μM	131.048	95.8494	52.1103	73.801
	5 μM	57.7554	57.5639	27.8834	42.0003

## Sheet: Fig. 3
	Fig. 3A
		siNC + Con							siNC + (-) LEU							siGCN2 + Con							siGCN2 + (-) LEU
	GCN2	97.568	100.77	94.8065	111.593	103.695	91.5667		78.1783	112.067	80.7976	96.1189	96.6425	110.76		37.2554	34.4763	39.8452	40.1812	40.6602	43.9327		32.7176	33.5785	32.6669	40.2399	33.2077	35.91
	ACE2	111.749	103.413	91.1499	101.518	106.111	86.0596		153.374	228.138	175.828	175.258	218.447	231.854		57.1344	51.2166	58.7752	61.9064	60.6747	76.2833		90.6949	100.008	105.797	121.683	99.886	93.5737
	Fig. 3B
		siNC + Con							siNC + (-) LEU							siGCN2 + Con							siGCN2 + (-) LEU
	GCN2	116.353	133.607	57.3819	92.6589				119.628	84.5743	37.3313	37.9218				45.9663	14.8222	23.7404	12.9551				16.4861	16.9504	10.366	9.24611
	ACE2	88.0485	116.242	79.1191	120.324				142.387	126.216	108.564	148.21				71.1276	50.4981	85.9064	79.0374				52.8096	49.7609	99.8638	88.8934

## Sheet: Fig. 4
	Fig. 4B
		siNC							siMAFB
	MAFB	99.7642	128.178	109.492	91.472	82.7781	88.3163		76.3521	71.1226	59.8715	67.8497	65.0687
	ACE2	101.189	104.952	110.667	105.955	92.4531			56.9937	56.0885	55.1362	62.5586	63.6283
	Fig. 4C
		siNC							siMAFF
	MAFF	120.637	122.823	91.743	88.8368	91.6368	84.3237		65.1966	62.8102	57.5084	47.6334	57.5116	55.3713
	ACE2	104.952	110.667	105.955	84.7835	92.4531			75.3592	62.2886	68.3035	58.8066	62.7363	59.6616
	Fig. 4D
		pCMV-HA							pCMV-MAFB
	MAFB	160.051	33.817	89.9778	89.0076	191.473	35.6731		981753	914988	859909	670093	1014341	751904
	ACE2	97.6862	92.8122	122.734	90.179	97.2631	99.3256		165.853	105.219	119.767	129.108	155.949	187.514
	Fig. 4E
		pCMV-HA							pCMV-MAFF
	MAFF	85.4013	83.9521	108.089	103.103	131.603	87.8519		295207	384406	262293	237759	359557	362810
	ACE2	54.566	81.9141	140.923	112.839	64.3141	145.444		231.18	193.422	125.379	150.822	252.626	265.964
	Fig. 4F
		siNC + Con							siNC + (-) LEU							siMAFB + (-) LEU
	MAFB	104.95	111.915	107.932	102.474	88.4976	84.1541		1297.25	1323.19	1487.43	1230.46	1108.18	1154.77		932.818	922.081	882.623	743.566	880.129	855.797
	ACE2	99.994	88.8202	83.67	71.6154	64.2742	70.3138		132.994	97.1014	148.385	148.101	144.705	88.564		74.8596	94.4555	87.4601	56.302	57.0875	72.8152
	Fig. 4G
		siNC + Con							siNC + (-) LEU							siMAFF + (-) LEU
	MAFF	100.229	106.379	104.968	106.728	92.952	90.1024		217.227	195.68	180.657	187.003	164.858	201.372		133.291	108.465	115.689	102.857	137.733	131.404
	ACE2	99.994	88.8202	83.67	71.6154	64.2742	70.3138		132.994	87.1014	148.385	148.101	154.705	88.564		71.4601	73.9227	70.2651	87.9061	74.6301	91.3494

## Sheet: Fig. S1
	Fig. S1A
		Con							(-) EAA
	ACE2	93.294	88.4206	103.702	105.229	86.1924	123.683		110.471	117.156	134.025	145.526	227.429	235.14
	Fig. S1B
		Con							(-) LEU
	3 h	48.8492	95.1435	104.01	118.52	102.177	131.845		169.96	245.987	202.001	108.169	109.346	108.239
	12 h	129.934	80.6097	57.5549	119.056	106.175	106.948		97.7812	76.4471	113.691	84.4299	90.6017	82.8088
	24 h	111.357	72.9995	139.4	128.468	91.0833	64.866		76.1973	90.0742	240.555	266.244	226.197
	Fig. S1C
		Con							(-) LEU
	ACE2	101.697	89.679	122.269	94.5855	94.971	96.7981		154.5	130.528	139.28	167.287	135.283	142.285
	SLC1A5	101.343	88.031	90.7055	98.4052	114.497			294.009	278.965	284.222	328.986	358.899	311.57
	ASNS	87.236	86.279	100.906	104.962	123.457	97.1593		704.735	624.288	824.607	386.301	754.109	817.738

## Sheet: Fig. S2
	Fig. S2	ACE2 expression
		Con							3-fold AA
	LEU	100.807	151.764	128.511	124.594	121.137	143.799		134.613	110.687	106.459	115.879	136.184
	VAL	49.017	56.3243	67.7959	155.064	117.334	154.465		54.0888	62.7025	108.101	189.03	83.9441
	ILE	78.7072	83.5796	93.4248	92.4498	119.253	105.175		94.2102	97.9544	106.255	131.067	114.126	114.688
	TRP	35.3026	70.6259	117.796	176.739	115.257	84.2794		58.2697	76.6258	113.907	135.463	182.223	26.0185
	LYS	74.0821	107.358	118.832	100.47	100.784	98.4749		77.7353	68.7015	90.0271	84.9737	104.261	105.043
	THR	87.7633	67.6303	81.6989	120.949	114.553	127.405		122.469	124.937	115.061	129.664	110.399	144.307
	PHE	60.4812	62.8782	96.5629	118.618	128.768	132.692		75.7114	79.3689	79.5601	130.769	74.9569
	MET	64.4485	95.7046	99.6151	108.549	116.929	114.754		116.036	108.426	101.392	109.547	114.214	91.6036
	HIS	46.8628	52.441	61.4258	138.188	151.929	149.154		92.8509	122.338	113.933	117.536	127.448
	Fig. S2	p-EIF2A expression
		Con							3-fold AA
	LEU	192.309	129.983	75.634	77.7641	56.9042	67.4058		72.3799	68.885	52.025	82.9811	53.0719
	VAL	70.832	79.8622	80.3698	133.839	106.821	128.276		49.4039	66.6598	84.5773	170.526	73.0631
	ILE	97.0203	95.5731	71.9883	93.3868	126.409	115.623		79.3035	105.859	90.1854	92.3809	107.098	61.6808
	TRP	55.455	107.046	98.8641	178.481	96.4074	63.7463		53.9989	67.9749	170.724	120.885	184.554	82.0201
	LYS	44.3835	102.288	116.547	95.73	111.813	129.237		122.903	86.8589	102.033	107.029	90.8032	76.4349
	THR	73.3855	109.025	115.585	93.2348	89.4541	119.317		119.773	122.126	105.491	68.1178	90.7011	134.02
	PHE	94.2643	87.1792	109.331	103.954	103.078	102.193		86.9814	66.3346	90.5072	111.373	115.147	39.4584
	MET	33.8322	114.526	136.638	51.7287	135.662	127.614		103.02	146.501	86.3776	113.201	123.609	89.5521
	HIS	127.147	96.1825	103.026	108.958	69.6627	95.0243		85.6043	109.094	110.98	70.4393	127.438	146.416

## Sheet: Fig. S3
	Fig. S3A
		Con							(-) GLN
	p-EIF2A	86.0216	76.1113	98.3104	101.719	100.831	137.007		422.371	407.009	422.498	475.439	439.928	398.628
	ACE2	109.553	71.2224	97.1959	102.934	104.002	115.092		182.196	142.535	201.924	143.978	204.142	172.471
	Fig. S3B
		Con							(-) GLY
	p-EIF2A	111.036	107.74	108.333	97.5534	85.6996	89.638		119.166	101.675	96.1074	73.0511	92.9745	79.528
	ACE2	97.1156	91.3958	103.844	95.0618	103.266	109.317		108.44	93.9781	103.412	78.3421	70.8152	50.9463

## Sheet: Fig. S4
	Fig. S4
		NCD							LDD
	Liver	165.385	83.0816	93.8147	94.8727	102.579	60.267		83.1342	93.0393	106.993	101.724	74.7717	106.1
	sWAT	97.2203	219.787	51.1133	82.6268	49.2521			339.768	602.727	780.331	574.504	165.985

## Sheet: Fig. S5
	Fig. S5A
		Con							(-) LEU
	AXL	60.4845	101.01	97.4854	121.179	136.938			242.614	205.878	324.593	160.734	247.107	159.645
	Fig. S5B
		Con							(-) LEU
	AXL	130.619	87.9798	84.0625	151.812	82.7846	63.0641		139.872	121.873	111.911	169.415	158.611	139.759

## Sheet: Fig. S6
	Fig. S6A
		Con							(-) LYS
	AXL	115.398	74.3404	109.43	82.0436	117.709	101.479		200.938	245.371	221.595	195.08	162.064	228.871
	Fig. S6B
		Con							(-) LYS
	AXL	159.28	98.9265	102.507	66.8127	90.4217	86.3872		226.844	224.648	234.194	163.634	193.095	243.798

[truncated: 5 more sheets: Fig. S7, Fig. S8, Fig. S9, Fig. S10, Fig. S11]
